# Supplementary material for: T Cell Response in Tuberculosis-Infected Patients Vaccinated against COVID-19
Source: Microorganisms. 2023 Nov 19;11(11):2810. doi: 10.3390/microorganisms11112810 (PMC10673403; doi:10.3390/microorganisms11112810)
Supplement: Supplementary file 1 [file microorganisms-11-02810-s001.zip]

Archive with 1 entries (1 files):
- microorganisms-2662335-supplementary.pdf
